# Supplementary material for: A Ponceau S Staining-Based Dot Blot Assay for Rapid Protein Quantification of Biological Samples
Source: Gels. 2022 Jan 7;8(1):43. doi: 10.3390/gels8010043 (PMC8775029; doi:10.3390/gels8010043)
Supplement: Supplementary file 1 [file gels-08-00043-s001.zip]

Archive with 2 entries (2 files):
- gels-1506830-supplementary.pdf
- Supp. video S1 downsized.mp4
